# Supplementary material for: The Effect of Oil-Based Cannabis Extracts on Metabolic Parameters and Microbiota Composition of Mice Fed a Standard and a High-Fat Diet
Source: Int J Mol Sci. 2024 Jan 16;25(2):1073. doi: 10.3390/ijms25021073 (PMC10816190; doi:10.3390/ijms25021073)
Supplement: Supplementary file 1 [file ijms-25-01073-s001.zip]

Archive with 1 entries (1 files):
- ijms-2793602-supplementary.pdf
